# Supplementary material for: Muscle fibrosis as a prognostic biomarker in facioscapulohumeral muscular dystrophy: a retrospective cohort study
Source: Acta Neuropathol Commun. 2023 Oct 17;11:165. doi: 10.1186/s40478-023-01660-4 (PMC10583430; doi:10.1186/s40478-023-01660-4)
Supplement: Supplementary file 1 — Additional file 1: Table S1. Informative data of healthy volunteers, FSHD patients and muscle biopsies. M: male, F: female, CSS: clinical severity score, /: not assessed. Changes in T1w sequences were assessed at 1- and 2-year MRI follow-up. NO means no changes, YES means an increase in fatty replacement on T1 MRI signal. Immune cell infiltrates (CD4, CD8, CD20, BDCA1) and total count of immune cell infiltrates reported as positive cells/mm2. [file 40478_2023_1660_MOESM1_ESM.xlsx]

## Sheet: Foglio1
Group	Patient	Age at	Sex	CSS	EcoRI	Muscle	MRI		T1-progression		Collagen	CD4+	CD8+	CD20+	BDCA1+	Total count of
		biopsy			fragment
	(number)	(years)			lenght		STIR	T1	1 year	2 years	(%)/field					immune cell infiltrates
Healthy	CTRL#1	41	F	/	/	vastus lateralis	/	/	/	/	2.1	2.6	0.0	0.0	0.0	2.6
	CTRL#2	58	F	/	/	vastus lateralis	/	/	/	/	1.5	0.0	0.0	0.5	0.0	0.45
	CTRL#3	70	F	/	/	vastus lateralis	/	/	/	/	3.4	0.0	0.9	0.1	0.0	1
	CTRL#4	20	M	/	/	vastus lateralis	/	/	/	/	1.6	1.5	0.5	0.1	0.0	2.1
	CTRL#5	20	M	/	/	vastus lateralis	/	/	/	/	1.3	0	0.8	0	0.0	0.8
	CTRL#6	46	F	/	/	vastus lateralis	/	/	/	/	2.1	2.7	1.1	0.4	0.7	4.8
	CTRL#8	56	M	/	/	vastus lateralis	/	/	/	/	3.6	/	/	/	/	/
	CTRL#9	52	M	/	/	vastus lateralis	/	/	/	/	1.6	/	/	/	/	/
	CTRL#10	36	M	/	/	vastus lateralis	/	/	/	/	2.4	/	/	/	/	/
	CTRL#11	57	M	/	/	vastus lateralis	/	/	/	/	2.4	/	/	/	/	/
	CTRL#12	36	M	/	/	vastus lateralis	/	/	/	/	2.1	/	/	/	/	/
	CTRL#13	57	M	/	/	vastus lateralis	/	/	/	/	2	/	/	/	/	/
STIR-	FSHD#57	60	M	1.5	29	semimebranosus	-	0	NO	NO	5.1	1.8	3.3	0.0	0.0	5.0
	FSHD#65	58	F	3	23	vastus lateralis	-	0	NO	/	4.6	1.2	4.2	0.0	0.0	5.4
	FSHD#66	32	M	4.5	20	gastrocnemius	-	0	NO	NO	2.8	/	/	/	/	/
	FSHD#67	62	M	4	26	vastus lateralis	-	0	/	/	2.1	0.0	0.2	0.0	0.0	0.3
	FSHD#68	40	M	3.5	22	gastrocnemius	-	0	NO	NO	3	0.4	1.5	0.0	0.0	1.9
	FSHD#70	49	M	4	30	vastus lateralis	-	0	NO	NO	5.4	0.0	0.5	0.0	0.0	0.5
	FSHD#71	37	M	1	24	semimebranosus	-	0	NO	NO	5.8	5.2	1.1	0.0	0.8	7.2
	FSHD#73	45	M	4	19	gastrocnemius	-	0	NO	NO	3.1	0.0	1.2	0.0	25.0	26.2
	FSHD#75	77	F	3	30	vastus lateralis	-	1	/	/	2.4	0.0	7.8	0.0	0.0	7.8
	FSHD#76	64	M	3	28	vastus lateralis	-	1	/	/	2.8	/	/	/	/	/
	FSHD#78	65	F	3	24	vastus lateralis	-	0	NO	NO	3.7	/	/	/	/	/
	FSHD#79	29	M	3	24	gastrocnemius	-	0	NO	NO	2.6	/	/	/	/	/
	FSHD#80	33	F	1	21	gastrocnemius	-	0	NO	NO	4.5	0.9	0.4	0.0	0.0	1.2
	FSHD#82	50	F	4	26	deltoid	-	0	/	/	1.6	/	/	/	/	/
	FSHD#83	34	M	1	27	gastrocnemius	-	0	/	/	3.5	/	/	/	/	/
	FSHD#84	41	F	2.5	30	vastus lateralis	-	0	NO	NO	5.6	/	/	/	/	/
	FSHD#85	58	F	4	36	vastus lateralis	-	1	NO	NO	2.8	/	/	/	/	/
	FSHD#86	57	M	3	23	vastus lateralis	-	2	NO	NO	11	0.9	0.5	0.0	0.0	1.4
	FSHD#87	65	F	3	20	vastus lateralis	-	1	NO	NO	3.7	9.0	5.4	0.2	3.3	17.8
	FSHD#88	68	M	1.5	30	vastus lateralis	-	0	NO	NO	6.6	0.0	0.6	0.0	0.0	0.6
	FSHD#89	53	F	1.5	24	vastus lateralis	-	1	NO	NO	2.3	/	/	/	/	/
	FSHD#90	51	F	0	33	vastus lateralis	-	0	NO	NO	2.7	/	/	/	/	/
	FSHD#91	26	F	3	18	vastus lateralis	-	1	NO	NO	5.9	/	/	/	0.0	/
	FSHD#92	58	F	1	22	vastus lateralis	-	0	/	/	3.7	0.0	0.0	0.0	0.0	/
	FSHD#94	41	F	0	35	gastrocnemius	-	0	/	/	3.2	/	/	/	/	/
	FSHD#95	67	F	2.5	25	gastrocnemius	-	0	NO	/	3.6	0.1	0.2	0.0	0.0	0.2
	FSHD#96	57	M	2.5	28	gastrocnemius	-	0	NO	NO	3.2	0.0	0	0.0	0.0	0.0
	FSHD#98	42	F	1	26	gastrocnemius	-	0	NO	/	2.2	1.6	/	3	0.7	/
STIR+	FSHD#35	50	F	2.5	24	tibialis anterior	+	1	NO	YES	9.2	66.0	31.8	8.0	25.5	131.3
	FSHD#36	58	F	3	23	soleus	+	1	YES	/	14.9	14.4	54.8	4.2	2.2	75.5
	FSHD#37	32	M	3.5	20	vastus lateralis	+	0	NO	YES	11.6	0.0	5.3	0.0	1.6	6.9
	FSHD#39	62	M	4	26	vastus lateralis	+	2	/	/	4.5	13.3	6.2	0.8	0.0	20.4
	FSHD#41	29	F	3	18	gastrocnemius	+	0	YES	YES	39.8	/	/	/	/	/
	FSHD#42	49	M	4	30	vastus lateralis	+	2	NO	YES	8.3	1.0	3.8	0.0	2.8	6.6
	FSHD#43	59	F	3	/	gastrocnemius	+	2	/	/	16.8	/	/	/	/	/
	FSHD#44	37	M	1	24	semimebranosus	+	0	NO	YES	13.5	35.7	11.6	5.3	1.5	54.1
	FSHD#46	24	M	1.5	38	tibialis anterior	+	0	YES	YES	13.6	/	/	/	/	/
	FSHD#47	40	M	4.5	21	vastus lateralis	+	1	NO	YES	10.2	/	/	/	/	/
	FSHD#48	45	M	3.5	25	gastrocnemius	+	2	YES	YES	66.2	/	/	/	/	/
	FSHD#49	67	F	2.5	25	gastrocnemius	+	2	YES	/	9.4	/	/	/	/	/
	FSHD#50	57	M	2.5	25	gastrocnemius	+	2	NO	YES	4.5	2.3	1.3	0.0	1.7	5.3
	FSHD#51	69	M	3	29	vastus lateralis	+	1	NO	YES	14	/	2.4	1.1	/	/
	FSHD#53	45	M	4	19	gastrocnemius	+	2	YES	/	5.2	0.0	8.3	0.0	15.7	24.1
	FSHD#54	41	M	3	31	gastrocnemius	+	1	NO	NO	4.3	9.1	5.8	0.0	0.7	15.6
	FSHD#56	65	M	4	27	gastrocnemius	+	1	NO	YES	8.9	9.3	1.0	/	2.4	/
	FSHD#59	40	M	4.5	21	vastus lateralis	+	1	YES	YES	20.2	/	/	/	/	/
	FSHD#60	24	M	1.5	38	biceps femoris	+	0	YES	YES	10.8	/	/	/	/	/
	FSHD#61	52	M	4	22	gastrocnemius	+	2	NO	NO	1.6	/	/	/	/	/
	FSHD#63	33	F	2.5	22	tibialis anterior	+	1	NO	YES	6.5	/	/	/	/	/
	FSHD#64	50	F	2.5	24	tibialis anterior	+	0	NO	NO	4.1	8.8	1.9	0.0	2.1	12.8
	FSHD#69	29	F	3	18	gastrocnemius	+	0	YES	YES	2.5	10.4	12.6	0.0	4.5	27.5
	FSHD#77	56	M	4	21	tibialis anterior	+	2	/	/	3.6	/	/	/	/	/
	FSHD#99	27	M	2.5	23	tibialis anterior	+	0	YES	/	17.7	61.3	42.5	20.3	12.4	136.5
	FSHD#100	42	F	1	26	gastrocnemius	+	0	NO	/	3	4.1	/	0.3	0.5	/
	FSHD#101	62	M	3	23	vastus lateralis	+	2	NO	/	5.5	42.1	16.1	24.0	7.4	89.7
